# Supplementary material for: Assessment of Innovative Dry Powders for Inhalation of a Synergistic Combination Against Mycobacterium tuberculosis in Infected Macrophages and Mice
Source: Pharmaceutics. 2025 May 27;17(6):705. doi: 10.3390/pharmaceutics17060705 (PMC12195745; doi:10.3390/pharmaceutics17060705)
Supplement: Supplementary file 1 [file pharmaceutics-17-00705-s001.zip]

Archive with 1 entries (1 files):
- pharmaceutics-3617974-supplementary.pdf
